# Supplementary material for: On the magnetic and crystal structures of NiO and MnO
Source: Acta Crystallogr B Struct Sci Cryst Eng Mater. 2024 Sep 10;80(Pt 5):385–92. doi: 10.1107/S205252062400756X (PMC11457103; doi:10.1107/S205252062400756X)
Supplement: Supplementary file 1 [file b-80-00385-sup1.txt]

data_NiO_P7_C_c2c
#############################################
#
# NiO_P7_C_c2c.mcif
#
#############################################
# NiO 
# One-k magnetic structure in MSG 15.90 C_c2/c, mL3+, OPD P7
_transition_temperature     525
_experiment_temperature     1.8

loop_
_irrep_id
_irrep_dimension
_irrep_small_dimension
_irrep_direction_type
_irrep_action
_irrep_modes_number
_irrep_presence
mL3+  2  2  special  primary   1 .
mL2+  1  1  .        secondary 1  yes

_parent_space_group.name_H-M_alt  "Fm-3m"
_parent_space_group.IT_number      225
_parent_space_group.transform_Pp_abc  "a,b,c;0,0,0"

loop_
_parent_propagation_vector.id
_parent_propagation_vector.kxkykz
k1 "[1/2 1/2 1/2]"

_parent_space_group.child_transform_Pp_abc  "a/2+b/2-c,a/2-b/2,-a-b;0,0,0"
_space_group_magn.transform_BNS_Pp_abc  "a,b,c;0,0,0"


_cell_length_a     5.10964
_cell_length_b     2.95005
_cell_length_c     5.89292
_cell_angle_alpha  90.00000
_cell_angle_beta   125.31400
_cell_angle_gamma  90.00000
_cell_volume       72.48338

_space_group_magn.number_BNS "15.90"
_space_group_magn.name_UNI "C2/c.1'_c[C2/m]"
_space_group_magn.name_BNS "C_c2/c"
_space_group_magn.number_OG "12.8.73"
_space_group_magn.name_OG "C_2c2/m'"
_space_group_magn.point_group_number_Litvin "5.2.13"
_space_group_magn.point_group_name_UNI "2/m.1'"

loop_
_space_group_magn_transforms.id
_space_group_magn_transforms.Pp_abc
_space_group_magn_transforms.source
1 a,b,c;0,0,0 "BNS"
2 a,b,1/2c;0,1/2,-1/2 "OG"

loop_
_space_group_symop_magn_operation.id
_space_group_symop_magn_operation.xyz
1 x,y,z,+1 
2 -x,y,-z+1/2,+1 
3 -x,-y,-z,+1 
4 x,-y,z+1/2,+1 

loop_
_space_group_symop_magn_centering.id
_space_group_symop_magn_centering.xyz
1 x,y,z,+1 
2 x,y,z+1/2,-1 
3 x+1/2,y+1/2,z,+1 
4 x+1/2,y+1/2,z+1/2,-1 

loop_
_atom_site_label
_atom_site_type_symbol
_atom_site_symmetry_multiplicity
_atom_site_Wyckoff_symbol
_atom_site_fract_x
_atom_site_fract_y
_atom_site_fract_z
_atom_site_occupancy
_atom_site_fract_symmform
_atom_site_U_iso_or_equiv
_atom_site_adp_type
Ni1_1 Ni   4 c  0.00000  0.00000  0.00000  1.00000 0,0,0 0.00031(14)   Uiso
O1_1  O    4 b  0.00000  0.50000  0.75000  1.00000 0,0,0 0.00132(19)   Uiso

loop_
_atom_site_moment.label
_atom_site_moment.crystalaxis_x
_atom_site_moment.crystalaxis_y
_atom_site_moment.crystalaxis_z
_atom_site_moment.symmform
Ni1_1  2.283(18)  0.00000  0.76(4) Mx,0,Mz 


data_MnO_P7_C_c2_c
#############################################
#
# MnO_P7_C_c2_c.mcif
#
#############################################
# MnO 
# One-k magnetic structure in MSG 15.90 C_c2/c, mL3+, OPD P7
_transition_temperature     115
_experiment_temperature     1.8

loop_
_irrep_id
_irrep_dimension
_irrep_small_dimension
_irrep_direction_type
_irrep_action
_irrep_modes_number
_irrep_presence
mL3+  2  2  special  primary   1 .
mL2+  1  1  .        secondary 1  no

_parent_space_group.name_H-M_alt  "Fm-3m"
_parent_space_group.IT_number      225
_parent_space_group.transform_Pp_abc  "a,b,c;0,0,0"

loop_
_parent_propagation_vector.id
_parent_propagation_vector.kxkykz
k1 "[1/2 1/2 1/2]"

_parent_space_group.child_transform_Pp_abc  "a/2+b/2-c,a/2-b/2,-a-b;0,0,0"
_space_group_magn.transform_BNS_Pp_abc  "a,b,c;0,0,0"


_cell_length_a     5.45706
_cell_length_b     3.15147
_cell_length_c     6.23240
_cell_angle_alpha  90.00000
_cell_angle_beta   125.66770
_cell_angle_gamma  90.00000
_cell_volume       87.07706

_space_group_magn.number_BNS "15.90"
_space_group_magn.name_UNI "C2/c.1'_c[C2/m]"
_space_group_magn.name_BNS "C_c2/c"
_space_group_magn.number_OG "12.8.73"
_space_group_magn.name_OG "C_2c2/m'"
_space_group_magn.point_group_number_Litvin "5.2.13"
_space_group_magn.point_group_name_UNI "2/m.1'"

loop_
_space_group_magn_transforms.id
_space_group_magn_transforms.Pp_abc
_space_group_magn_transforms.source
1 a,b,c;0,0,0 "BNS"
2 a,b,1/2c;0,1/2,-1/2 "OG"

loop_
_space_group_symop_magn_operation.id
_space_group_symop_magn_operation.xyz
1 x,y,z,+1 
2 -x,y,-z+1/2,+1 
3 -x,-y,-z,+1 
4 x,-y,z+1/2,+1 

loop_
_space_group_symop_magn_centering.id
_space_group_symop_magn_centering.xyz
1 x,y,z,+1 
2 x,y,z+1/2,-1 
3 x+1/2,y+1/2,z,+1 
4 x+1/2,y+1/2,z+1/2,-1 

loop_
_atom_site_label
_atom_site_type_symbol
_atom_site_symmetry_multiplicity
_atom_site_Wyckoff_symbol
_atom_site_fract_x
_atom_site_fract_y
_atom_site_fract_z
_atom_site_occupancy
_atom_site_fract_symmform
_atom_site_U_iso_or_equiv
_atom_site_adp_type
Mn1_1 Mn   4 c  0.00000  0.00000  0.00000  1.00000 0,0,0  0.00297(19)   Uiso
O1_1  O    4 b  0.00000  0.50000  0.75000  1.00000 0,0,0  0.00415(18)   Uiso

loop_
_atom_site_moment.label
_atom_site_moment.crystalaxis_x
_atom_site_moment.crystalaxis_y
_atom_site_moment.crystalaxis_z
_atom_site_moment.symmform
Mn1_1  4.610(10)  0.00000  0.00000 Mx,0,Mz 


data_NiO_C56_R_I-3
#############################################
#
# NiO_C56_R_I-3.mcif
#
#############################################
# NiO 
# multi-k magnetic structure in MSG 148.20 R-3.1'_c[R-3], mL3+, OPD C56
_transition_temperature     525
_experiment_temperature     1.8

loop_
_irrep_id
_irrep_dimension
_irrep_small_dimension
_irrep_direction_type
_irrep_action
_irrep_modes_number
_irrep_presence
mL3+  6  2  special  primary   2 .
mL2+  4  1  .        secondary 2  yes

_parent_space_group.name_H-M_alt  "Fm-3m"
_parent_space_group.IT_number      225
_parent_space_group.transform_Pp_abc  "a,b,c;0,0,0"

loop_
_parent_propagation_vector.id
_parent_propagation_vector.kxkykz
k1 "[1/2 1/2 1/2]"
k2 "[1/2,-1/2,1/2]"
k3 "[1/2,1/2,-1/2]"

_parent_space_group.child_transform_Pp_abc  "-a-c,b+c,a+b-c;0,0,0"
_space_group_magn.transform_BNS_Pp_abc  "a,b,c;0,0,0"

_cell_length_a     5.90046
_cell_length_b     5.90046
_cell_length_c     14.42656
_cell_angle_alpha  90.00000
_cell_angle_beta   90.00000
_cell_angle_gamma  120.00000
_cell_volume       434.97586

_space_group_magn.number_BNS "148.20"
_space_group_magn.name_UNI "R-3.1'_c[R-3]"
_space_group_magn.name_BNS "R_I-3"
_space_group_magn.number_OG "148.4.1250"
_space_group_magn.name_OG "R_R-3"
_space_group_magn.point_group_number_Litvin "17.2.63"
_space_group_magn.point_group_name_UNI "-3.1'"

loop_
_space_group_magn_transforms.id
_space_group_magn_transforms.Pp_abc
_space_group_magn_transforms.source
1 a,b,c;0,0,0 "BNS"
2 -a,-b,1/2c;0,0,0 "OG"

loop_
_space_group_symop_magn_operation.id
_space_group_symop_magn_operation.xyz
1 x,y,z,+1 
2 -y,x-y,z,+1 
3 -x+y,-x,z,+1 
4 -x,-y,-z,+1 
5 y,-x+y,-z,+1 
6 x-y,x,-z,+1 

loop_
_space_group_symop_magn_centering.id
_space_group_symop_magn_centering.xyz
1 x,y,z,+1 
2 x,y,z+1/2,-1 
3 x+1/3,y+2/3,z+2/3,+1 
4 x+1/3,y+2/3,z+1/6,-1 
5 x+2/3,y+1/3,z+1/3,+1 
6 x+2/3,y+1/3,z+5/6,-1 

loop_
_atom_site_label
_atom_site_type_symbol
_atom_site_symmetry_multiplicity
_atom_site_Wyckoff_symbol
_atom_site_fract_x
_atom_site_fract_y
_atom_site_fract_z
_atom_site_occupancy
_atom_site_fract_symmform
_atom_site_U_iso_or_equiv
_atom_site_adp_type
Ni1_1 Ni  18 e  0.50000  0.00000  0.00000  1.00000 0,0,0 0.00041  Uiso
Ni1_2 Ni   6 a  0.00000  0.00000  0.00000  1.00000 0,0,0 0.00041  Uiso
O1_1  O   18 d  0.50000  0.00000  0.25000  1.00000 0,0,0 0.00145  Uiso
O1_2  O    6 b  0.00000  0.00000  0.25000  1.00000 0,0,0 0.00145  Uiso

loop_
_atom_site_moment.label
_atom_site_moment.crystalaxis_x
_atom_site_moment.crystalaxis_y
_atom_site_moment.crystalaxis_z
_atom_site_moment.symmform
Ni1_1 -0.655(3) -1.309(6)  1.619(7) Mx,My,Mz 
Ni1_2  0.00000  0.00000 -1.977(8) 0,0,Mz   
