# Supplementary material for: On the magnetic and crystal structures of NiO and MnO
Source: Acta Crystallogr B Struct Sci Cryst Eng Mater. 2024 Sep 10;80(Pt 5):385–92. doi: 10.1107/S205252062400756X (PMC11457103; doi:10.1107/S205252062400756X)
Supplement: Supplementary file 2 [file b-80-00385-sup2.zip]

Archive with 4 entries (4 files):
- gar5002sup4.mcif
- gar5002sup2.mcif
- gar5002sup3.mcif
- gar5002sup5.mcif
