# Supplementary material for: On the magnetic and crystal structures of NiO and MnO
Source: Acta Crystallogr B Struct Sci Cryst Eng Mater. 2024 Sep 10;80(Pt 5):385–92. doi: 10.1107/S205252062400756X (PMC11457103; doi:10.1107/S205252062400756X)
Supplement: Supplementary file 2 [file b-80-00385-sup2.zip › gar5002sup4.mcif]

# CIF file created by ISOCIF, version 3.1.1               
# Magnetic Space Group: 167.108 R-3c.1'_c[R-3m]
# Space-group preferences: hexagonal axes
# Lattice parameters: a= 5.90046, b= 5.90046, c= 14.42656, alpha= 90.00000, beta= 90.00000, gamma= 120.00000
# Ni1 18e (1/2,0,0;mx,2mx,mz), mx= 0.65450, mz=-1.61900
# Ni2 6a (0,0,0;0,0,mz), mz= 1.97700
# O1 18d (1/2,0,1/4;0,0,0)
# O2 6b (0,0,1/4;0,0,0)

data_isocif-output
_publ_contact_author_name  "Vladimir Pomjakushin"
_publ_contact_author_address
;Laboratory for Neutron Scattering and Imaging
Paul Scherrer Institut (PSI)
5232
Villigen PSI
Switzerland
;

_publ_contact_author_email vladimir.pomjakushin@psi.ch

loop_
_publ_author_name
_publ_author_address
"Vladimir Pomjakushin"
;Laboratory for Neutron Scattering and Imaging
Paul Scherrer Institut (PSI)
5232
Villigen PSI
Switzerland
;

_publ_section_title "On magnetic and crystal structures of NiO and MnO"

_audit_creation_method ISOCIF

_cell_length_a     5.90046
_cell_length_b     5.90046
_cell_length_c     14.42656
_cell_angle_alpha  90.00000
_cell_angle_beta   90.00000
_cell_angle_gamma  120.00000
_cell_volume       434.97586

_space_group_magn.number_BNS "167.108"
_space_group_magn.name_UNI "R-3c.1'_c[R-3m]"
_space_group_magn.name_BNS "R_I-3c"
_space_group_magn.number_OG "166.7.1333"
_space_group_magn.name_OG "R_R-3m'"
_space_group_magn.point_group_number_Litvin "20.2.72"
_space_group_magn.point_group_name_UNI "-3m.1'"

loop_
_space_group_magn_transforms.id
_space_group_magn_transforms.Pp_abc
_space_group_magn_transforms.source
1 a,b,c;0,0,0 "BNS"
2 -a,-b,1/2c;0,0,0 "OG"

loop_
_space_group_symop_magn_operation.id
_space_group_symop_magn_operation.xyz
1 x,y,z,+1 
2 -y,x-y,z,+1 
3 -x+y,-x,z,+1 
4 y,x,-z+1/2,+1 
5 -x,-x+y,-z+1/2,+1 
6 x-y,-y,-z+1/2,+1 
7 -x,-y,-z,+1 
8 y,-x+y,-z,+1 
9 x-y,x,-z,+1 
10 -y,-x,z+1/2,+1 
11 x,x-y,z+1/2,+1 
12 -x+y,y,z+1/2,+1 

loop_
_space_group_symop_magn_centering.id
_space_group_symop_magn_centering.xyz
1 x,y,z,+1 
2 x,y,z+1/2,-1 
3 x+1/3,y+2/3,z+2/3,+1 
4 x+1/3,y+2/3,z+1/6,-1 
5 x+2/3,y+1/3,z+1/3,+1 
6 x+2/3,y+1/3,z+5/6,-1 

loop_
_atom_site_label
_atom_site_type_symbol
_atom_site_symmetry_multiplicity
_atom_site_Wyckoff_symbol
_atom_site_fract_x
_atom_site_fract_y
_atom_site_fract_z
_atom_site_occupancy
_atom_site_fract_symmform
Ni1 Ni  18 e  0.50000  0.00000  0.00000  1.00000 0,0,0 
Ni2 Ni   6 a  0.00000  0.00000  0.00000  1.00000 0,0,0 
O1  O   18 d  0.50000  0.00000  0.25000  1.00000 0,0,0 
O2  O    6 b  0.00000  0.00000  0.25000  1.00000 0,0,0 

loop_
_atom_site_moment.label
_atom_site_moment.crystalaxis_x
_atom_site_moment.crystalaxis_y
_atom_site_moment.crystalaxis_z
_atom_site_moment.symmform
Ni1  0.65450  1.30900 -1.61900 Mx,2Mx,Mz 
Ni2  0.00000  0.00000  1.97700 0,0,Mz    

# end of cif
