# Supplementary material for: On the magnetic and crystal structures of NiO and MnO
Source: Acta Crystallogr B Struct Sci Cryst Eng Mater. 2024 Sep 10;80(Pt 5):385–92. doi: 10.1107/S205252062400756X (PMC11457103; doi:10.1107/S205252062400756X)
Supplement: Supplementary file 2 [file b-80-00385-sup2.zip › gar5002sup2.mcif]

# CIF file created by ISOCIF, version 3.1.1               
# modified by Pomjakushin

# Space Group: 225 Fm-3m      Oh-5
# Default space-group preferences: monoclinic axes a(b)c, monoclinic cell choice 1, orthorhombic axes abc, origin choice 2, hexagonal axes, SSG standard setting
# Lattice parameters: a=4.436270 , b= 4.436270 , c= 4.436270, alpha= 90.00000, beta= 90.00000, gamma= 90.00000
# Mn1 4a (0,0,0)
# O1 4b (1/2,1/2,1/2)
# Include magnetic Mn distortions
# k point: L, k9 (1/2,1/2,1/2)
# IR: mL3+, mk9t5
#  P22  (a,1.732a;2a,0;0,0;-a,1.732a) 166.102 R-3m.1'_c[R-3m], basis={(-1,0,1),(0,-1,-1),(2,-2,2)}, origin=(1/2,-1,1/2), s=8, i=32, k-active= (1/2,1/2,1/2),(-1/2,1/2,1/2),(1/2,1/2,-1/2)
# Order parameter values:
#  Fm-3m[1/2,1/2,1/2]mL3+(a,1.732a;2a,0;0,0;-a,1.732a) 166.102 R-3m.1'_c[R-3m] s=8 i=32
#     [Mn1:a:mag]T1g(a):  0.00000

# Magnetic Space Group: 15.90 C2/c.1'_c[C2/m]
# Space-group preferences: monoclinic axes a(b)c, monoclinic cell choice 1
# Lattice parameters: a= 5.45706, b= 3.15147, c= 6.23240, alpha= 90.00000, beta= 125.66770, gamma= 90.00000
# Mn1_1 4c (0,0,0;mx,0,mz), mx= 4.61000, mz= 0.00000
# O1_1 4b (0,1/2,3/4)

data_isocif-output
_publ_contact_author_name  "Vladimir Pomjakushin"
_publ_contact_author_address
;Laboratory for Neutron Scattering and Imaging
Paul Scherrer Institut (PSI)
5232
Villigen PSI
Switzerland
;

_publ_contact_author_email vladimir.pomjakushin@psi.ch

loop_
_publ_author_name
_publ_author_address
"Vladimir Pomjakushin"
;Laboratory for Neutron Scattering and Imaging
Paul Scherrer Institut (PSI)
5232
Villigen PSI
Switzerland
;

_publ_section_title "On magnetic and crystal structures of NiO and MnO"


_audit_creation_method ISOCIF

_transition_temperature     115
_experiment_temperature     1.8

loop_
_irrep_id
_irrep_dimension
_irrep_small_dimension
_irrep_direction_type
_irrep_action
_irrep_modes_number
_irrep_presence
mL3+  2  2  special  primary   1 .
mL2+  1  1  .        secondary 1  no

_parent_space_group.name_H-M_alt  "Fm-3m"
_parent_space_group.IT_number      225
_parent_space_group.transform_Pp_abc  "a,b,c;0,0,0"

loop_
_parent_propagation_vector.id
_parent_propagation_vector.kxkykz
k1 '[1/2 1/2 1/2]'

_parent_space_group.child_transform_Pp_abc  "a/2+b/2-c,a/2-b/2,-a-b;0,0,0"
_space_group_magn.transform_BNS_Pp_abc  "a,b,c;0,0,0"


_cell_length_a     5.45706
_cell_length_b     3.15147
_cell_length_c     6.23240
_cell_angle_alpha  90.00000
_cell_angle_beta   125.66770
_cell_angle_gamma  90.00000
_cell_volume       87.07706

_space_group_magn.number_BNS "15.90"
_space_group_magn.name_UNI "C2/c.1'_c[C2/m]"
_space_group_magn.name_BNS "C_c2/c"
_space_group_magn.number_OG "12.8.73"
_space_group_magn.name_OG "C_2c2/m'"
_space_group_magn.point_group_number_Litvin "5.2.13"
_space_group_magn.point_group_name_UNI "2/m.1'"

loop_
_space_group_magn_transforms.id
_space_group_magn_transforms.Pp_abc
_space_group_magn_transforms.source
1 a,b,c;0,0,0 "BNS"
2 a,b,1/2c;0,1/2,-1/2 "OG"

loop_
_space_group_symop_magn_operation.id
_space_group_symop_magn_operation.xyz
1 x,y,z,+1 
2 -x,y,-z+1/2,+1 
3 -x,-y,-z,+1 
4 x,-y,z+1/2,+1 

loop_
_space_group_symop_magn_centering.id
_space_group_symop_magn_centering.xyz
1 x,y,z,+1 
2 x,y,z+1/2,-1 
3 x+1/2,y+1/2,z,+1 
4 x+1/2,y+1/2,z+1/2,-1 

loop_
_atom_site_label
_atom_site_type_symbol
_atom_site_symmetry_multiplicity
_atom_site_Wyckoff_symbol
_atom_site_fract_x
_atom_site_fract_y
_atom_site_fract_z
_atom_site_occupancy
_atom_site_fract_symmform
_atom_site_U_iso_or_equiv
_atom_site_adp_type
Mn1_1 Mn   4 c  0.00000  0.00000  0.00000  1.00000 0,0,0  0.00297(19)   Uiso
O1_1  O    4 b  0.00000  0.50000  0.75000  1.00000 0,0,0  0.00415(18)   Uiso

loop_
_atom_site_moment.label
_atom_site_moment.crystalaxis_x
_atom_site_moment.crystalaxis_y
_atom_site_moment.crystalaxis_z
_atom_site_moment.symmform
Mn1_1  4.610(10)  0.00000  0.00000 Mx,0,Mz 

# end of cif
