# Supplementary material for: On the magnetic and crystal structures of NiO and MnO
Source: Acta Crystallogr B Struct Sci Cryst Eng Mater. 2024 Sep 10;80(Pt 5):385–92. doi: 10.1107/S205252062400756X (PMC11457103; doi:10.1107/S205252062400756X)
Supplement: Supplementary file 2 [file b-80-00385-sup2.zip › gar5002sup3.mcif]

# CIF file created by ISOCIF, version 3.1.1               
# modified by Pomjakushin

# Space Group: 225 Fm-3m      Oh-5
# Default space-group preferences: monoclinic axes a(b)c, monoclinic cell choice 1, orthorhombic axes abc, origin choice 2, hexagonal axes, SSG standard setting
# Lattice parameters: a=4.170238 , b= 4.170238 , c= 4.170238, alpha= 90.00000, beta= 90.00000, gamma= 90.00000
# Ni1 4a (0,0,0)
# O1 4b (1/2,1/2,1/2)
# Include magnetic Mn distortions
# k point: L, k9 (1/2,1/2,1/2)
# IR: mL3+, mk9t5
#  C56  (a,b;0.500a-0.866b,0.866a+0.500b;0.500a+0.866b,-0.866a+0.500b;0,0) 148.20 R-3.1'_c[R-3], basis={(-1,0,-1),(0,1,1),(2,2,-2)}, origin=(1/2,1/2,0), s=8, i=64, k-active= (1/2,1/2,1/2),(1/2,-1/2,1/2),(1/2,1/2,-1/2)

# Space Group: 225 Fm-3m      Oh-5
# Default space-group preferences: monoclinic axes a(b)c, monoclinic cell choice 1, orthorhombic axes abc, origin choice 2, hexagonal axes, SSG standard setting
# Lattice parameters: a= 4.17000, b= 4.17000, c= 4.17000, alpha= 90.00000, beta= 90.00000, gamma= 90.00000
# Ni1 4a (0,0,0)
# O 4b (1/2,1/2,1/2)
# Include magnetic Ni distortions
# Subgroup: 148.20 R-3.1'_c[R-3], basis={(-1,0,-1),(0,1,1),(2,2,-2)}, origin=(0,0,0), s=8, i=64
# Order parameter values:
#  Fm-3m[1/2,1/2,1/2]mL2+(a;a;a;b) 167.108 R-3c.1'_c[R-3m] s=8 i=32
#     [Ni1:a:mag]T1g(a):  1.14662
#     [Ni1:a:mag]T1g(b): -2.03911
#  Fm-3m[1/2,1/2,1/2]mL3+(a,b;-0.500a+0.866b,-0.866a-0.500b;-0.500a-0.866b,0.866a-0.500b;0,0) 148.20 R-3.1'_c[R-3] s=8 i=64
#     [Ni1:a:mag]T1g(a): -0.00122
#     [Ni1:a:mag]T1g(b): -5.08280


# Magnetic Space Group: 148.20 R-3.1'_c[R-3]
# Space-group preferences: hexagonal axes
# Lattice parameters: a= 5.90046, b= 5.90046, c= 14.42656, alpha= 90.00000, beta= 90.00000, gamma= 120.00000
# Ni1_1 18e (1/2,0,0;mx,my,mz), mx=-0.65500, my=-1.30900, mz= 1.61900
# Ni1_2 6a (0,0,0;0,0,mz), mz=-1.97700
# O1_1 18d (1/2,0,1/4)
# O1_2 6b (0,0,1/4)

data_isocif-output
_publ_contact_author_name  "Vladimir Pomjakushin"
_publ_contact_author_address
;Laboratory for Neutron Scattering and Imaging
Paul Scherrer Institut (PSI)
5232
Villigen PSI
Switzerland
;

_publ_contact_author_email vladimir.pomjakushin@psi.ch

loop_
_publ_author_name
_publ_author_address
"Vladimir Pomjakushin"
;Laboratory for Neutron Scattering and Imaging
Paul Scherrer Institut (PSI)
5232
Villigen PSI
Switzerland
;

_publ_section_title "On magnetic and crystal structures of NiO and MnO"
_audit_creation_method ISOCIF

_transition_temperature     525
_experiment_temperature     1.8

loop_
_irrep_id
_irrep_dimension
_irrep_small_dimension
_irrep_direction_type
_irrep_action
_irrep_modes_number
_irrep_presence
mL3+  6  2  special  primary   2 .
mL2+  4  1  .        secondary 2  yes

_parent_space_group.name_H-M_alt  "Fm-3m"
_parent_space_group.IT_number      225
_parent_space_group.transform_Pp_abc  "a,b,c;0,0,0"

loop_
_parent_propagation_vector.id
_parent_propagation_vector.kxkykz
k1 '[1/2 1/2 1/2]'
k2 '[1/2,-1/2,1/2]'
k3 '[1/2,1/2,-1/2]'

_parent_space_group.child_transform_Pp_abc  "-a-c,b+c,a+b-c;0,0,0"
_space_group_magn.transform_BNS_Pp_abc  "a,b,c;0,0,0"

_cell_length_a     5.90046
_cell_length_b     5.90046
_cell_length_c     14.42656
_cell_angle_alpha  90.00000
_cell_angle_beta   90.00000
_cell_angle_gamma  120.00000
_cell_volume       434.97586

_space_group_magn.number_BNS "148.20"
_space_group_magn.name_UNI "R-3.1'_c[R-3]"
_space_group_magn.name_BNS "R_I-3"
_space_group_magn.number_OG "148.4.1250"
_space_group_magn.name_OG "R_R-3"
_space_group_magn.point_group_number_Litvin "17.2.63"
_space_group_magn.point_group_name_UNI "-3.1'"

loop_
_space_group_magn_transforms.id
_space_group_magn_transforms.Pp_abc
_space_group_magn_transforms.source
1 a,b,c;0,0,0 "BNS"
2 -a,-b,1/2c;0,0,0 "OG"

loop_
_space_group_symop_magn_operation.id
_space_group_symop_magn_operation.xyz
1 x,y,z,+1 
2 -y,x-y,z,+1 
3 -x+y,-x,z,+1 
4 -x,-y,-z,+1 
5 y,-x+y,-z,+1 
6 x-y,x,-z,+1 

loop_
_space_group_symop_magn_centering.id
_space_group_symop_magn_centering.xyz
1 x,y,z,+1 
2 x,y,z+1/2,-1 
3 x+1/3,y+2/3,z+2/3,+1 
4 x+1/3,y+2/3,z+1/6,-1 
5 x+2/3,y+1/3,z+1/3,+1 
6 x+2/3,y+1/3,z+5/6,-1 

loop_
_atom_site_label
_atom_site_type_symbol
_atom_site_symmetry_multiplicity
_atom_site_Wyckoff_symbol
_atom_site_fract_x
_atom_site_fract_y
_atom_site_fract_z
_atom_site_occupancy
_atom_site_fract_symmform
_atom_site_U_iso_or_equiv
_atom_site_adp_type
Ni1_1 Ni  18 e  0.50000  0.00000  0.00000  1.00000 0,0,0 0.00041  Uiso
Ni1_2 Ni   6 a  0.00000  0.00000  0.00000  1.00000 0,0,0 0.00041  Uiso
O1_1  O   18 d  0.50000  0.00000  0.25000  1.00000 0,0,0 0.00145  Uiso
O1_2  O    6 b  0.00000  0.00000  0.25000  1.00000 0,0,0 0.00145  Uiso

loop_
_atom_site_moment.label
_atom_site_moment.crystalaxis_x
_atom_site_moment.crystalaxis_y
_atom_site_moment.crystalaxis_z
_atom_site_moment.symmform
Ni1_1 -0.655(3) -1.309(6)  1.619(7) Mx,My,Mz 
Ni1_2  0.00000  0.00000 -1.977(8) 0,0,Mz   


_iso_displacivemode_number    0


_iso_magneticmode_number    4

loop_
_iso_magneticmode_ID
_iso_magneticmode_label
_iso_magneticmode_value
   1 Fm-3m[1/2,1/2,1/2]mL2+(a;a;a;b)[Ni1:a:mag]T1g(a)  1.14662
   2 Fm-3m[1/2,1/2,1/2]mL2+(a;a;a;b)[Ni1:a:mag]T1g(b) -2.03911
   3 Fm-3m[1/2,1/2,1/2]mL3+(a,b;-0.500a+0.866b,-0.866a-0.500b;-0.500a-0.866b,0.866a-0.500b;0,0)[Ni1:a:mag]T1g(a) -0.00122
   4 Fm-3m[1/2,1/2,1/2]mL3+(a,b;-0.500a+0.866b,-0.866a-0.500b;-0.500a-0.866b,0.866a-0.500b;0,0)[Ni1:a:mag]T1g(b) -5.08280

loop_
_iso_magneticmodenorm_ID
_iso_magneticmodenorm_value
   1  0.07536
   2  0.02448
   3  0.06923
   4  0.03997

loop_
_iso_deltamoment_ID
_iso_deltamoment_label
_iso_deltamoment_value
   1 Ni1_1_dmx  -0.65464
   2 Ni1_1_dmy  -1.30829
   3 Ni1_1_dmz    1.62110
   4 Ni1_2_dmz  -1.97957

loop_
_iso_moment_label
_iso_moment_formula
Ni1_1_mx            "0"
Ni1_1_my            "0"
Ni1_1_mz            "0 + Ni1_1_dmz"
Ni1_2_mx            "0"
Ni1_2_my            "0"
Ni1_2_mz            "0 + Ni1_2_dmz"
O1_1_mx             "0"
O1_1_my             "0"
O1_1_mz             "0"
O1_2_mx             "0"
O1_2_my             "0"
O1_2_mz             "0"

# matrix conversion: deltamoments(lattice units) = matrix.(modeamplitudes*modenormfactors)
# Note that deltamoment_i(crystalaxis units) = deltamoment_i(lattice units)*strained_cell_length_i
# Square matrix with _iso_magneticmode_number rows and columns

loop_
_iso_magneticmodematrix_row
_iso_magneticmodematrix_col
_iso_magneticmodematrix_value
    1    1  -0.50000
    1    3    1.00000
    1    4    0.33333
    2    1  -1.00000
    2    4    0.66667
    3    1  -0.06250
    3    2  -1.00000
    3    4  -0.33333
    4    1    0.18750
    4    2  -1.00000
    4    4    1.00000

_iso_rotationalmode_number    0


_iso_occupancymode_number    0

# end of cif
